# Supplementary material for: Compassion Fatigue in a Cohort of South Italian Nurses and Hospital-Based Clinical Social Workers Following COVID-19: A Cross-Sectional Survey
Source: J Clin Med. 2024 Jul 18;13(14):4200. doi: 10.3390/jcm13144200 (PMC11278230; doi:10.3390/jcm13144200)
Supplement: Supplementary file 1 [file jcm-13-04200-s001.zip]

Archive with 1 entries (1 files):
- jcm-3067116-supplementary.pdf
